# Supplementary material for: The Stress Hyperglycemia Ratio as a Predictor of Clinical Outcomes in Acute Pancreatitis: A Retrospective Cohort Study
Source: J Clin Med. 2025 Jul 14;14(14):4970. doi: 10.3390/jcm14144970 (PMC12294952; doi:10.3390/jcm14144970)
Supplement: Supplementary file 1 [file jcm-14-04970-s001.zip]

Archive with 1 entries (1 files):
- jcm-3704340-supplementary.pdf
